# Supplementary material for: Comparative Characterization of Pseudoroegneria libanotica and Pseudoroegneria tauri Based on Their Repeatome Peculiarities
Source: Plants (Basel). 2023 Dec 15;12(24):4169. doi: 10.3390/plants12244169 (PMC10747672; doi:10.3390/plants12244169)
Supplement: Supplementary file 1 [file plants-12-04169-s001.zip]

Archive with 4 entries (4 files):
- Figure S1 Proportion of repetitive DNA sequences in Ps. libanotica .html
- Figure S2 Proportion of repetitive DNA sequences in Ps. tauri.html
- Figure S3 Proportion of repetitive DNA sequences in Ps. spicata.html
- Supplementary Tables.xlsx
