# Supplementary material for: Comparative Characterization of Pseudoroegneria libanotica and Pseudoroegneria tauri Based on Their Repeatome Peculiarities
Source: Plants (Basel). 2023 Dec 15;12(24):4169. doi: 10.3390/plants12244169 (PMC10747672; doi:10.3390/plants12244169)
Supplement: Supplementary file 1 [file plants-12-04169-s001.zip › Supplementary Tables.xlsx]

## Sheet: Table S1
Table S1. Results of the homology search for new St genome terminal satellite repeats with known Triticeae repeats.
Repeat	Description of chromosome localization	Reference
Sc26c38_V112	S. cereale: nondisjunction control region of the rye B chrosomosome distally	Klemme et al., 2013 [68]
AesTR-183	Ae. speltoides: B chromosome distally and terminally Ae. mutica: B chromosome ditally S. cereale: B chromosome nondisjunction-controlling region	Wu et al., 2019 [67]
pTa-465	T. aestivum: distally abundant in A>B>D, the strongest in 4AL	Komuro et al., 2013 [65]
CL131	Ae. tauschii: the strongest distally 7D Ae. crassa: the strongest subterminally/distally 2DL and 3DL T. aestivum: the strongest distally 4AL	Kroupin et al., 2022 [51]
pAcPR5	A. cristatum: all over the whole P chromosomes	Han et al., 2017 [69]
BSCL156-3	Th. bessarabicum: intercalary 1JL, subterminal 6JS	Chen et al., 2019 [66]
CL149	Th. bessarabicum: interstitially on several chromosomes	Kroupin et al., 2022 [51]
BSCL156-1	Th. bessarabicum: intercalary 1JL, subterminal 6JS	Chen et al., 2019 [66]
18-158	Wheat-wheatgrass amphidiploids: mainly in the subtelomeric region, stronger in wheat chromosomes	Nikitina et al., 2020 [63]
BSCL156-2	Th. bessarabicum: intercalary 1JL, subterminal 6JS	Chen et al., 2019 [66]
Oligo-1AL	T. aestivum: telomeric region of 1AL	Tang et al., 2018 [64]
CL232	T. aestivum: terminally/distally on several chromosomes Ae. tauschii: distally on several chromosomes Ae. crassa: terminally and distally on several chromosomes	Kroupin et al., 2022 [51]
CL211	n/a	Kroupin et al., 2022 [51]
CL239	Ae. crassa, Th. bessarabicum: subterminally on several chromosomes	Kroupin et al., 2022 [51]
oligo-6VS-57	D. villosum-specific in wheat background: terminally	Lei et al., 2020 [60]
oligo-7E-744	Vb-chromosomes of D. breviaristatum: 1Vb, 2Vb, 3Vb terminally, 4Vb, 5Vb near centromere, 6Vb interstitally, 7Vb terminally and near centromere D. villosum: terminally on chromosomes 3V, 4V, 5V, 2V, 7V	Yu et al., 2021 [61]
	E. dahuricus: telomeric regions of three St chromosomes	Jiang et al., 2023 [62]
Spelt1	S-genome of Ae. speltoides B/G genomes of polyploid wheats absent in the S*-genome of other diploid and polyploid Aegilops terminally	Salina et al., 1998 Badaeva et al., 2016 Ruban and Badaeva, 2018 [70, 85, 86]
pSp1B16.1	Ae. speltoides, Ae. sharonensis, T. timopheevii, T. aestivum: terminally and interstitially	Kumar et al., 2010 [87]
pSp1B16.3	Ae. speltoides, Ae. sharonensis, T. timopheevii, T. aestivum: terminally and interstitially	Kumar et al., 2010 [87]
pSp1B16.4	Ae. speltoides, Ae. sharonensis, T. timopheevii, T. aestivum: terminally and interstitially	Kumar et al., 2010 [87]
Tri-MS-6	n/a	n/a

## Sheet: Table S2
Table S2. Results of the homology search for new St genome pericentromeric satellite repeats with known Triticeae repeats.
Repeat	Description of chromosome localization	Reference
Oligo-1AS	T. aestivum: subtelomeric regions of 1AS	Tang et al., 2018 [64]
StLIB98	Ps. libanotica: terminally and pericentromerically	Wu et al., 2022 [50]
oligo-7E-430	Dasypyrum 6VbL pericentromeric region	Yu et al., 2021 [61]
oligo-5D151	Dasypyrum Vb (5 and 6) and V genomes (5, 6 and 7): pericentromeric/proximal	Yu et al., 2021 [61]
S5	Ps. stipifolia: terminal>>>>pericentrical	Liu et al., 2019 [47]
pTa-451	T. aestivum: Microsatellite related	Komuro et al., 2013 [65]
CL149	Th. bessarabicum: interstitially on several chromosomes	Kroupin et al., 2022 [51]
pAcPR3	A. cristatum: All over the whole P chromosomes	Han et al., 2017 [69]
FAT	T. aestivum D genome: clustered–dispersed distribution pattern Th. intermedium: 14 pericentromeric-proximal heavy, 4 pericentromeric small, 24 poorly	Badaeva et al., 2010 [74]
	Ps. spicata: pericentromerically	Linc et al., 2017 [46]
pAs1-4, oligo-pAs1-1, pAs1	Homologous to pAs1	Dai et al., 2021 Li et al., 2022 [88, 89]
RcAfa	R. ciliaris: mainly terminally/distally, several chromosomes interstitically and proximally	Kong et al., 2018 [79]
oligo-pTa535-1	T. aestivum: D>A>B, mainly terminally/distally, several chromosomes pericentormerically, interstitically and proximally	Tang et al., 2014 [78]
	D. villosum and D. breviaristatum: mainly terminally/distally, several chromosomes pericentormerically, interstitically and proximally	Li et al., 2016 [90]
	E. dahuricus: mainly terminally/distally in H genome, several chromosomes pericentormerically, interstitically and proximally	Jiang et al., 2023 [62]
	Th. elongatum, Th. bessarabicum: terminal and subterminal regions	Chen et al., 2023 [91]
CL3	Homologous to pAs1	Kroupin et al., 2022 [51]
CL18	Ae. crassa, Th. bessarabicum, T. aestivum, Ae. tauschii: unevenly along the length, more intense labeling in proximal chromosome regions	Kroupin et al., 2022 [51]
ACRI_CL80	A. cristatum: one pair pericentromerically	Said et al., 2018 [75]
CL193	Th. bessarabicum: 7J terminally	Kroupin et al., 2022 [51]
CL148	Th. bessarabicum: distributed evenly, more abundant in distal regions	Kroupin et al., 2022 [51]
P631	Th. intermedium: pericentromerically in 14 Jr, 4 Jv and 4 St chromosomes T. aestivum: dispersed signals with strong pericentromeric on three pairs Ps.spicata: pericentromerically in 2 pairs of chromosomes Th. bessarabicum: pericentromerically, especially abundant in one pair	LuOng, 2015 (PhD thesis) [76]
	Triticosecale: dispersed signals with strong pericentromeric on one pair of wheat and one pair of rye chromosomes	Kroupin et al., 2019 [77]
P523	Th. intermedium: percintromerically in two Js chromosomes	LuOng, 2015 (PhD thesis) [76]
P720	Th.intermedium: terminally in Jr and St, terminally/ interstitially in Jvs chromosomes Th.bessarabicum: terminally Ps.spicata: terminally D. villosum: terminally/interstitially	LuOng, 2015 (PhD thesis) [76]
	T. aestivum: terminal, D>>>AB Triticosecale: terminal on A- and B-genome chromosomes, pericentromeric region of two pairs of rye chromosomes	Kroupin et al., 2019 [77]
	Th. ponticum: terminal	Kroupin et al., 2019 [77]
